# Supplementary material for: genomepy: genes and genomes at your fingertips
Source: Bioinformatics. 2023 Mar 6;39(3):btad119. doi: 10.1093/bioinformatics/btad119 (PMC10017095; doi:10.1093/bioinformatics/btad119)
Supplement: btad119_Supplementary_Data [file btad119_supplementary_data.zip]

Archive with 2 entries (2 files):
- 2023-01-20_Frolich_et_al.Table_S1.pdf
- 2023-01-20_Frolich_et_al.Table_S2.pdf
